# Supplementary material for: Impact of Timing of Beta-Lactam Therapeutic Drug Monitoring and Therapy Adjustment in Critically Ill Patients
Source: Antibiotics (Basel). 2025 May 1;14(5):463. doi: 10.3390/antibiotics14050463 (PMC12108447; doi:10.3390/antibiotics14050463)
Supplement: Supplementary file 1 [file antibiotics-14-00463-s001.zip]

Archive with 1 entries (1 files):
- antibiotics-3599886-supplementary.pdf
